# Supplementary material for: CD209d/e promotes inflammation and lung injury during influenza virus infection
Source: Immunohorizons. 2025 Jan 23;9(1):vlae001. doi: 10.1093/immhor/vlae001 (PMC11841971; doi:10.1093/immhor/vlae001)
Supplement: vlae001_Supplementary_Data [file vlae001_supplementary_data.zip]

Archive with 1 entries (1 files):
- 40be5_IMMHOR-24-00034-s01.pdf
